# Supplementary material for: Viral Reactivation in Multiple Myeloma Patients Receiving Anti-BCMA Chimeric Antigen Receptor T-Cell Therapy
Source: Int J Mol Sci. 2026 Mar 30;27(7):3113. doi: 10.3390/ijms27073113 (PMC13073535; doi:10.3390/ijms27073113)
Supplement: Supplementary file 1 [file ijms-27-03113-s001.zip]

Archive with 1 entries (1 files):
- ijms-4135778-supplementary.pdf
